# Supplementary material for: Quantifying the responses of biological indices to rare macroinvertebrate taxa exclusion: Does excluding more rare taxa cause more error?
Source: Ecol Evol. 2017 Feb 8;7(5):1583–91. doi: 10.1002/ece3.2798 (PMC5330898; doi:10.1002/ece3.2798)
Supplement: Supplementary file 1 [file ECE3-7-1583-s001.xlsx]

## Sheet: 2001
Site	Oligochaeta	Insecta	Mollusca		N	E	Richness	Oligochaeta	Insecta	Mollusca
Suzhou River	Tubifex sinicus	Chironomus sp.	Bellamya aeruginosa				15	4	3	7
	Limnodrilus hoffmeisteri		Bellamya purificata
	Branchiura sowerbyi		Bellamya quadrata
	Aulophorus tonkinensis		Semisulcospira cancellata
			Planorbidae sp.
			Corbicula fluminea
			Unio douglasiae
			Anodonta sp.
Changchun South Lake	Limnodrilus hoffmeisteri	Tendipus plumosus	Cristaria plicata		43.85	125.32	21	4	10	6
	Branchiura sowerbyi	Tipulidae	Cipangopaludina chinensis
			Bithynia fuchsiana
Qingshan Reservoir	Limnodrilus hoffmeisteri	Tanypus punctipennis	Bellamya sp.		30.15	119.75
	Procladius choreus	Procladius choreus	Radix swinhoei
	Procladius choreus	Tendipes plumosus
	Aulodrilus pluriseta	Tendipes insolita
	Branchiura sowerbyi	Glyptotendipes sp.
	Helobdella nuda	Aulophorus tonkinensis
		Chironomidae sp.
		Ceratopogonidae sp.
Suzhou River	Limnodrilus hoffmeisteri	Chironomidae sp.	Barbronia weberi				15	4	2	9
	Branchiura sowerbyi		Batracobdella nuda
	Tubifexsiniensis		Bellamya aeruginosa
	Nais variabilis		Bellamya limnophila
			Stenothyra grabra
			Hippeutis contori
			Semisulcospira mandarina
			Corbicula largillierti
			Sphaerium lacustre
Cao Lake	Neanthes japonica		Corbicula fluminea		31.49	120.58	21	7	4	8
	Limnodrilus sp.		Corbicula largillierti
	Tubifex sinicus		Hyriopsis cumingii
	Aeolosoma sp.		Anodonta sp.
	Branchiodrilus hortensis		Cipangopaludina sp.
	Nais sp.		Bellamya aeruginosa
			Cristaria plicata
			Sphaerium lacustre
Dushu Lake	Neanthes japonica		Hyriopsis cumingii		31.28	120.71	20	7	4	6
	Limnodrilus sp.		Anodonta sp.
	Tubifex sinicus		Cipangopaludina sp.
	Aeolosoma sp.		Bellamya aeruginosa
			Cristaria plicata
	Branchiodrilus hortensis		Corbicula fluminea
	Nais sp.
Jinji Lake	Neanthes japonica		Corbicula fluminea		31.32	120.7	23	7	5	8
	Limnodrilus sp.		Corbicula largillierti
	Tubifex sinicus		Hyriopsis cumingii
	Aeolosoma sp.		Anodonta sp.
			Cipangopaludina sp.
	Branchiodrilus hortensis		Bellamya aeruginosa
	Nais sp.		Cristaria plicata
			Sphaerium lacustre
Kuncheng Lake	Neanthes japonica		Cipangopaludina sp.		31.59	120.75
	Limnodrilus sp.		Bellamya aeruginosa				16	6	3	4
	Tubifex sinicus		Cristaria plicata
	Aeolosoma sp.		Corbicula fluminea
	Branchiodrilus hortensis
	Nais sp.
Cheng Lake	Neanthes japonica		Hyriopsis cumingii		31.22	120.83	19	6	6	4
	Limnodrilus sp.		Anodonta sp.
	Tubifex sinicus		Cipangopaludina sp.
	Aeolosoma sp.		Cristaria plicata
	Nais sp.
Shang Lake	Neanthes japonica		Corbicula fluminea		31.65	120.7	24	7	6	8
	Limnodrilus sp.		Corbicula largillierti
	Tubifex sinicus		Hyriopsis cumingii
	Aeolosoma sp.		Anodonta sp.
	Branchiodrilus hortensis		Cipangopaludina sp.
	Nais sp.		Bellamya aeruginosa
			Cristaria plicata
			Sphaerium lacustre
Cheng Lake	Nereis japonica	Chironomidae sp.	Whitmania pigra		31.22	120.83	32	5	3	20
	Aeolosoma varaiegatum	Chironomus plumosus	Cipangopaludina cathayensis
	Nais variabilis	Pelopia sp.	Cipangopaludina cathayensis
	Limnodrilus hoffmeisteri		Bellamya purificata
	Tubifex sinicus		Bellamya aeruginosa
			Anodonta woodiana woodiana
			Parafossarulus striatulus
			Semisulcospira cancellata
			Semisulcospira amurensis
			Limnoperna lacutris
			Anodonta woodiana
			Hyriopsis cumingii
			Cristaria plicata
			Lamprotula leai
			L.Gladiolus
			Cuneopsis heudei
			Corbicula fluminea
			Corbicula nitens
			Pisidium subtruncatum
			Sphaerium lacustre
Dongtasun Lake	Procladius choreus	Gomphidae sp.	Bellamya sp.		30.45	114.33	33	8	20	5
	Hyodrilus templetoni	Chaoborus sp.	Parafossarulus striatulus
	Teneridrilus mastix	ClinoTanypus sp.	Alocinma sp.
	Spirosperma nikolskyi	Procladius sp.	Limnoperna lacustris
	Aulodrilus pluriseta	Pelopia sp.	Corbicula fluminea
	Aulodrilus pluriseta	Antillocladius sp.
	Aulodrilus pigueti	Epoicocladius sp.
	Bothrioneurum vejdovskyanum	Paraphaenocladius sp.
	Branchiura sowerbyi	Chironomus sp.
	Glossiphonidae sp.	Antillocladius sp.
		Cryptochironomus sp.
		Dicrotendipes sp.
		Einfeldia sp.
		Microchironomus sp.
		Pagastiella sp.
		Parachironomus sp.
		Polypedilum sp.
		Stictochironomus sp.
		Tanytarsus sp.
		Rheatanytarsus sp.
Niushan Lake	Stylaria fossularis	Chaoborus sp.	Bellamya sp.		30.5	114.5	30	10	11	7
	Branchiodrilus hortensis	ClinoTanypus sp.	Bithynia sp.
	Stephensoniana trivandrana	Procladius sp.	Parafossarulus striatulus
	Procladius choreus	Antillocladius sp.	Radix sp.
	Ilyodrilus templetoni	Chironomus sp.	Hippeutis sp.
	Aulodrilus pluriseta	Pagastiella sp.	Sphaerium lacustre
	Aulodrilus pigueti	Antillocladius sp.
	Telmatodrilus vejdovskyi	Einfeldia sp.
	Bothrioneurum vejdovskyanum	Glyptotendipes sp.
	Branchiura sowerbyi	Microchironomus sp.
	Glossiphonidae sp.	Polypedilum sp.
Longgan Lake	Stylaria fossularis	Chaetocladius sp.	Bellamya sp.		29.9	116.2	29	13	11	5
	Slavina appendiculata	Chrysomelidae sp.	Parafossarulus striatulus
	Allonais gwaliorensis	ClinoTanypus sp.	Alocinma sp.
	Branchiodrilus hortensis	Procladius sp.	Anodonta arcaeformis
	Procladius choreus	Pelopia sp.
	Ilyodrilus templetoni	Pseudorthocladius sp.
	Teneridrilus mastix	Chironomus sp.
	Spirosperma nikolskyi	Cryptochironomus sp.
	Aulodrilus limnobius	Microchironomus sp.
	Aulodrilus phuriseta	Parachironomus sp.
	Aulodrilus pigueti	Polypedilum sp.
	Bothrioneurum vejdovskyanum	Thienemanniola sp.
	Branchiura sowerbyi	Procladius choreus
	Glossiphonidae sp.
Huang Lake	Branchiodrilus hortensis	ClinoTanypus sp.	Bellamya sp.		30	116.5	23	8	9	6
	Procladius choreus	Procladius sp.	Parafossarulus striatulus
	Ilyodrilus templetoni	Antillocladius sp.	Alocinma sp.
	Teneridrilus mastix	Pseudorthocladius sp.	Limnoperna lacustris
	Aulodrilus pluriseta	Chironomus sp.	Cuneopsis sp.
	Aulodrilus pigueti	Cryptochironomus sp.
	Bothrioneurum vejdovskyanum	Pagastiella sp.
	Branchiura sowerbyi	Parachironomus sp.
	Glossiphonidae sp.	Polypedilum sp.
Ni River	Limnodrilus hoffmeisteri	Chironomus grrplre	Hippeutis sp.				28	5	6	15
	Tubifex sinicus	Poslopiuus sp.	Cyriulus sp.
	Friderica bulbosa	Cryptochironomus digitatus	Physidae sp.
	Lumbriculus variegatum	Chironomus salinurius	Radix swinhoei
		Stilobezzia sp.	Cipangopaludina sp.
			Viviparus chui
			Cipangopaludina cathayensis
			Cipangopaludina ussuriensis
			Parafossarulus striatulus
			Pseudamnicda subangulatus
			Radix auricularia
			Anodonta woodiana woodiana
			Cristaria plicata
			Unio douglasiae
			Sphaerium sp.
Hei River	Procladius choreus	Cryptochironomus sp.	Lymnaea sp.				32	4	20	7
	Limnodrilus helveticus	C.fulcimanus	Gyraulus compressus
	Bothrioneurum sp.	Chironomus salinarius	Radix auricularia
	Branchiura sp.	Chironomus plumosus	Pisidium sp.
	Glossiphonidae sp.	Tenaipes thummi
	Erpobdellidae sp.	Procladius choreus
		Pelopia sp.
		Lauterborina
		Polypedilum sp.
		Pentaneura sp.
		Endochironomus sp.
		Chironomidae sp.
		Phryganea sp.
		Mystacides sibiricus
		Gerris sp.
		Naucoris sp.
		Donacia lenzi
		Caenis sp.
		Dytiscidae sp.
Chagannaoer	Tubifex sp.	Tendipes sp.	Radix ovata		42.68	115.16	11	2	5	4
	Limnodrilus sp.	Tendipes plumosus	Anodonta angula
	Glossiphonidae sp.	Tenaipes thummi
	Helobdella sp.	Chironomus salinarius
		paratanytarsus sp.
Xiang River	Branchiura sowerbyi	Ephemera sp.	Physa fontinalis				27	7	15	3
	Limnodrilus hoffmeisteri	Baetis sp.	Gyraulus compressus
	Stylaria fossularis	Caenis sp.	Corbicula fluminea
	Glossiphonia lata	Aphelochirus sp.
	Glossiphonia complanata	Sigara sp.
	Erpobdella octoculata	Gomphus sp.
	Whitmania pigra	Elmis sp.
		Hydropsyche sp.
		Pentaneura sp.
		Orthocladius sp.
		Procladius sp.
		Polypedilum sp.
		Rheatanytarsus sp.
		ClinoTanypus sp.
		Chironomus sp.

## Sheet: 2002
Site	Oligochaeta	Insecta	Mollusca		N	E	Richness	Oligochaeta	Insecta	Mollusca
Daxingkai Lake	Tubifex sp.	Poclopiaus sp.			45.21	132.35	7	2	3		2
Lake in Tianjin park	Limnodrilus hoffmeisteri	Tanypus punctipennis	Bellamya aeruginosa		39.09	117.21	21	5	10	4	2
	Limnodrilus udekemianus	Propsilocerus akamusi	Parafossarulus striatulus
	Branchiura sowerbyi	Parachironomus arcuatus	Semisulcospira cancellata
	Procladius choreus	Procladius choreus	Gyraulus convexiusculus
	Aulodrilus sp.	Cricotopus bicinctus
		Cricotopus sylvestris
		Hydrobaenus sp.
		Chironomus plumosus
		Einfeldia dissidens
		Parakiefferiella sp.
Kuncheng Lake	Nereis japonica	Chironomus plumosus	Cipangopaludina cathayensis		31.59	120.75	30	7	2	18	3
	Aeolosoma varaiegatum	Cryptochironomus sp.	Cipangopaludina cathayensis
	Nais variabilis		Bellamya purificata
	Limnodrilus hoffmeisteri		Bellamya aeruginosa
	Tubifex sinicus		Anodonta woodiana woodiana
	Haemopis gradilis		Parafossarulus striatulus
	Whitmania pigra		Semisulcospira cancellata
			Semisulcospira amurensis
			Limnoperna lacutris
			Anodonta woodiana
			Hyriopsis cumingii
			Cristaria plicata
			Lamprotula leai
			Lanceolaria gladiola
			Cuneopsis heudei
			Corbicula fluminea
			Novaculina chinensis
			Sphaerium lacustre
Beijing-Hangzhou Canal	Whitmania pigra	Procladius choreus	Bellamya purificata				17	11	2	4
	Limnodrilus hoffmeisteri	Pelopia sp.	Cipangopaludina chinensis
	Limnodrilus udekemianus		Anodonta arcaeformis
	Branchiura sowerbyi		Andodonta ylobosula
	Tubifex sinicus
	Nais pardalis
	Nais variabilis
	Aulodrilus prothecatus
	Lumbriculus variegatum
	Dero digitata
	Dero austrina
Dian Lake	Glossiphonia lata	Tendipes plumosus	Cipangopaludina chinensis		24.86	102.71	40	11	9	17	3
	Glossiphonia complanata	Procladius choreus	Cipangopaludina dianchiensis
	Helobdella stagnlis	Pelopia punctipennis	Cipangopaludina ampullacea
	Hemiclepsis kasmiana	Tendipes insolita	Margarya melanioides
	Herpodella octoculata	Gricotopus trifasciatus	M.Mondi
	Branchiura sowerbyi	Pelopia sp.	M.Francheti
	Limnodrilus hoffmeisteri	Neureclipsis sp.	Bellamya limnophila
	Limnodrilus claparedianus	Stratiomyia sp.	Bellamya aeruginosa
	Monopylephorus limosus	Sphaeroderma japonicum	Bellamya purificata
	Tubifex sinicus		Paraprososthenia costata
	Lumbriculus variegatum		Radix auricularia
			Radix swinhoei
			Radix ovata
			Galba truncatula
			Hippeutis cantori
			Hippeutis umbilicalis
			Corbicula fluminea

## Sheet: 2003
Site	Oligochaeta	Insecta	Mollusca		N	E	Richness	Oligochaeta	Insecta	Mollusca
Yanglan Lake	Limnodrilus hoffmeisteri	Tangpus sp.			30.39	114.9	14	8	6
	Limnodrilus claparedianus	Tangpus chinensis
	Limnodrilus gandisetosis	Procladius sp.
	Procladius choreus	Chironomus plumosus
	Rhyacodrilus sinicus	Aulophorus tonkinensis
	Naididae sp.	Chironominae sp.
	Chaetogaster diaphanus
	Branchiura sowerbyi
Yanjia Lake	Limnodrilus hoffmeisteri	Tangpus sp.	Cipangopaludina chinensis		30.42	114.88	21	6	10	5
	Limnodrilus gandisetosis	Tangpus chinensis	Bellamya aeruginosa
	Procladius choreus	Procladius sp.	Bellamya purificata
	Rhyacodrilus sinicus	Tanypodinae sp.	Alocinma longicornis
	Hirudinidae sp.	Chironomus plumosus	Corbicula fluminea
	Glossiphonidae sp.	Aulophorus tonkinensis
		propsilocerus sp.
		Microchironomus sp.
		Chironominae sp.
		Chironomidae sp.
Wusi Lake	Limnodrilus hoffmeisteri	Tangpus sp.	Cipangopaludina chinensis		30.4	114.68	27	6	10	11
	Procladius choreus	Tangpus chinensis	Cipangopaludina cathayensis
	Rhyacodrilus sinicus	Procladius sp.	Bellamya aeruginosa
	Monophlephorus limosus	Tanypodinae sp.	Bellamya purificata
	Branchiura sowerbyi	Chironomus plumosus	Alocinma longicornis
	Hirudinidae sp.	Aulophorus tonkinensis	Semisulcospira cancellata
		Microchironomus sp.	Parafossarulus eximius
		Glyptotendipes gripekoveni	Anodonta woodiana woodiana
		Einfeldia sp.	Limnoperna lacustris
		Chironominae sp.	Lanceolaria sp.
			Corbicula fluminea
Honglian Lake	Limnodrilus hoffmeisteri	Tangpus sp.	Cipangopaludina chinensis		30.39	114.65	32	6	14	12
	Limnodrilus claparedianus	Tangpus chinensis	Cipangopaludina cathayensis
	Branchiura sowerbyi	Procladius sp.	Bellamya aeruginosa
	Monophlephorus limosus	Tanypodinae sp.	Bellamya purificata
	Hirudinidae sp.	Chironomus plumosus	Alocinma longicornis
	Glossiphonidae sp.	Chironomus sp.	Semisulcospira cancellata
		Aulophorus tonkinensis	Parafossarulus eximius
		Microchironomus sp.	Parafossarulus striatulus
		Glyptotendipes gripekoveni	Anodonta woodiana woodiana
		Einfeldia sp.	Limnoperna lacustris
		Chironominae sp.	Lanceolaria sp.
		Culicidae sp.	Corbicula fluminea
		Chaoborus sp.
		Diptera sp.
Lake Biandantang	Branchiura sowerbyi	Chironomus plumosus	Bellamya aeruginosa		30.25	114.75	7	1	2	4
		Tokunagayusurika akamusi	Parafossarulus striatulus
			Alocinma longicornis
			Semisulcospira sp
Dian Lake	Branchiura sowerbyi	Tendipes plumosus			24.86	102.71	11	6	5
	Tubifex sinicus	Procladius choreus
	Limnodrilus hoffmeisteri	Tendipes insolita
	Limnodrilus claparedianus	Tanypus chinensis
	Lumbriculus variegatum	Pelopia punctipennis
	Monopylephorus limosus
East Lake	Branchiodrilus hortensis		Bellamya aeruginosa		30.56	114.41	9	2	5	2
			Sphaerium lacustre

## Sheet: 2004
Site	Oligochaeta	Insecta	Mollusca		N	E	Richness	Oligochaeta	Insecta	Mollusca
Daoguan River Reservoir	Limnodrilus hoffmeisteri	Aulophorus tonkinensis	Cipangopaludina chinensis		30.87	115.01	16	5	8	3
	Tubifex sinicus	Polypedilum sp.	Cristaria plicata
	Branchiura sowerbyi	Prodadius sp.	Corbicula fluminea
	Nais variabilis	Chironomus sp.
	Aeolosoma sp.	Tanypus sp.
		Einfeldia sp.
		Cryptochironomus sp.
		Coretnra sp.
Luan River	Limnodrilus hoffmeisteri	Bellamya aeruginosa	Hydroptila sp.				36	7	13	16
	Limnodrilus claparedianus	Parafossarulus striatulus	Sympetrum sp.
	Limnodrilus udekemianus	Radix lagotis	Cybister sp.
	Limnodrilus gandisetosis	Radix auricularia	Thienemaniola ploensis
	Branchiura sowerbyi	Chironomus plumosus	Semisulcospira cancellata
	Aulodrilus sp.	Anodonta woodiana	Procladius choreus
	Glossiphania sp.	Unio douglasiae	Cricotopus bicinctus
		Corbicula tluminea	Glyptotendipes sevirint
		Hyriopsis cumingii	Propsilocerus sinicus
		Einfeldia dissidens	Tanypus punctipennis
		Microchironomus tener	Parachironoms arcuatus
		Propsilocerus akamusi	Polypedilum sp.
		RheoCricotopus sp.	ClinoTanypus sp.
			Eukiefferiella sp.
			Gyraulus convexiusculus
			Lanceolaria gladiola
West Lake	Branchiura sowerbyi	Glyptotendipes sp.	Bellamya aeruginosa		30.25	120.15	18	6	6	6
	Limnodrilus hoffmeisteri	Procladius choreus	Cristaria plicata
	Limnodrilus gandisetosis	Tanypus chinensis	Alocinma longicornis
	Aulodrilus pluriseta	T.punctipennis sp.	Hippeutis umbilicalis
	Aulodrilus prothecatus	Tokunagayusurika akamusi	Radix swinhoei
	Dero sp.	Chironomus plumosus	Mytilus sp.
East Lake	Branchiura sowerbyi	Chironomus plumosus	Bellamya aeruginosa		30.56	114.399	11	4	3	4
	Limnodrilus hoffmeisteri	Pelopia sp.	Bellamya purificata
	Rhyacodrilus sinicus	Chironomus sp.	Parafossarulus striatulus
	Aulodrilus pluriseta		Corbicula fluminea
Dian lake	Glossiphonia lata	Tendipes plumosus	Cipangopaludina cathayensis		24.86	102.71	58	14	20	24
	Glossiphonia complanata	Tendipes insolita	Cipangopaludina dianchiensis
	Glossiphonia sp.	Tenaipes thummi	Margarya melanioides
	Helobdella stagnlis	Procladius choreus	M.Mondi
	Hemiclepsis kasmiana	Pelopia punctipennis	M.Francheti
	Herpodella octoculata	Cricotopus trifasciatus	Bellamya quadrata
	Chthyobdellidae sp.	Pelopia sp.	Bellamya limnophila
	Branchiura sowerbyi	Tiplua sp.	Bellamya purificata
	Limnodrilus hoffmeisteri	Stratiomyia sp.	Bellamya aeruginosa
	Limnodrilus claparedianus	Neureclipsis sp.	Paraprososthenia costata
	Limnodrilus helveticus	Philopotamidae sp.	Radix auricularia
	Monopylephorus limosus	Sphaeroderma japonicum	Radix swinhoei
	Tubifex sinicus	Syrphidae sp.	Radix ovata
	Lumbriculus variegatum	Noterus sp.	Radix plicatula
		Rhantus sp.	Radix lagotis
		Ligidium denticulutum	Radix plicatula
		Laccobius sp.	Radix clessini
		Dryops sp.	Galba truncatula
		Donacis sp.	Hippeutis cantori
		Anax sp.	Hippeutis umbilicalis
			Gyraulus convexiusculus
			Bithynia misella
			Corbicula fluminea
			Corbicula largillierti
Chao Lake	Branchiura sowerbyi	Glyptotendipes sp.	Bellamya aeruginosa		31.54	117.55	39	13	10	16
	Limnodrilus hoffmeisteri	ClinoTanypus sp.	Parafossarulus striatulus
	Limnodrilus gandisetosis	Proclakius choreus	Gyraulus convexiusculus
	Aulodrilus pluriseta	Tanypus chinensis	Semisulcospira cancellata
	Aeolosoma sp.	T.punctipennis sp.	Stenothyra glabra
	Erpobdella octoculata	Chaetocladius sp.	Radix swinhoei
	Helobedlla nuda	Chironomus plumosus	Alocinma longicornis
	Branchiodrilus sp.	Cryptochironomus sp.	Corbicula fluminea
	Dero sp.	Aeschna sp.	Cristaria plicata
	Nais sp.	Libellula sp.	Anodonta woodiana woodiana
	Tylorrhynchus heterochaetus		Anodonta lucida
	Neredae species		Anodonta arcaeformis
	Micronecta sp.		Novaculina chinensis
			Unio douglasiae
			Linmoperna lacustris
			Arconaia lanceolata

## Sheet: 2005
Site	Oligochaeta	Insecta	Mollusca		N	E	Richness	Oligochaeta	Insecta	Mollusca
Donghu Reservoir	Tubifex sinicus	Pelopia sp.	Cipangopaludina chinensis		30.56	114.41	21	2	1	18
	Bothrioneurum vejdovskyanum	Cryptochironomus digitatus	Viviparus chui
	Lumbriculus variegatum	Chironomus salinarius	Cipangopaludina cathayensis
			Cipangcpaludina ussuriensis
			Parafossarulus striatulus
			Anodonta woodiana
			Cristaria plicata
			Unio douglasiae
			Sphaerium sp.
Ge Lake	Branchiura sowerbyi	Ephemeroptera sp.	Anodonta woodiana pacifica		31.6	119.75	31	10	7	14
	Limnodrilus hoffmeisteri	Caenagrion sp.	Anodonta woodiana
	Rhyacodrilus sinicus	Aeschna sp.	Corbicula fluminea
	Aulodrilus prothecatus	Ephemeroptera sp.	Bellamya quadrata
	Lumbriculus sp.	Procladius choreus	Bellamya aeruginosa
	Monopylephorus sp.	Pelopia sp.	Bellamya purificata
	Glossiphonidae sp.	Chironomus plumosus	Alocinma longicornis
	Hemiclepsis sp.		Parafossarulus striatulus
	Helobdella sp.		Stenothyra glabra
			Semisulcospira cancellata
			Radix auricularia
			Radix swinhoei
			Radix ovata
			Gyraulus convexiusculus
River in Jiuzhaigou	Nais sp.	Ephemera sp.	Radix swinhoei		33.21	103.91	43	1	31	10	1
		Cloeon sp.	Radix plicatula
		Siphlonurus sp.	Radix ovata
		Hydropsyche sp.	Radix auricularia
		Leptocerus sp.	Radix lagotis
		Limnophilus sp.	Galba pervia
		Molanna sp.	Hippeutis umbilicalis
		Stratiomyia sp.	Polypylis hemisphaerula
		Tiplua sp.	Gyraulus compressus
		Ecdyrus sp.
		Ephemerella sp.
		Anotogaster sieboldii
		perta sp.
		Nemoura sp.
		Rhantus sp.
		Platambus sp.
		Coelambus sp.
		Berosus sp.
		Aliplus sp.
		Phyganea sp.
		Hydorptila sp.
		Rhyacophila sp.
		Neureclipsis sp.
		Mochlonyx sp.
		Dixa sp.
		Pelopia sp.
		Micropsectra sp.
		Tendipes sp.
		Simulium sp.
		Syrphidae sp.
Suzhou River	Tubifex sinicus	Diptera sp.	Bellamya aeruginosa				16	5	8	3
	Limnodrilus hoffmeisteri	Chironomus sp.	Bellamya purificata
	Branchiura sowerbyi	Coleoptera sp.	Planorbidae sp.
	Aulophorus tonkinensis		Semisulcospira cancellata
	Aulophorus heptabranchiata		Unio douglasiae
	Hirudinea sp.		Anodonta fluminea
			Radix plicatula
			Corbicula fluminea
Wuhan South Lake	Limnodrilus hoffmeisteri	Tanypus punctipennis	Anodonta arcaeformis		30.49	114.37	28	10	14	4
	Procladius choreus	Propsilocerus akamusi	Bellamya aeruginosa
	Limnodrilus sp.	Propsilocerus taihuensis	Radix swinhoei
	Procladius choreus	Chironomus semireductus	Hippeutis umbilicalis
	Branchiura sowerbyi	Chironomus plumosus
	Aulodrilus pluriseta	Chironomus reductus
	Aulodrilus limnobius	Procladius bellus
	Rhyacodrilus sinicus	Procladius choreus
	Bothrioneurum vejdovskyanum	Tanytarsus sp.
	Paranais frici	Ceratopogonidae sp.
		Agabus sp.
		Clux sp.
		Cloeon dipterum

## Sheet: 2006
Site	Oligochaeta	Insecta	Mollusca		N	E	Richness	Oligochaeta	Insecta	Mollusca
River in Heimi Mountain	Branchiura sowerbyi		Cipangopaludina chinensis		28.41	112.94	40	7	18	15
	Bothrioneurum sp.	Macrobrachium nipponensis	Cipangopaludina cathayensis
	Limnodrilus udekemianus	Potamon denticulatus	Bellamya purificata
	Limnodrilus sp.	Ephemera strigata	Bellamya aeruginosa
	Lumbriculus variegatum	Ephemerella nigra	Bellamya aeruginosa
	Nais pardalis	Agrion sp.	Parafossarulus striatulus
	Hirudo nipponia	Lestes sp.	Semisulcospira libertina
		Gomphus sp.	Gyraulus compressus
		Aeschna sp.	Hippeutis cantori
		Anotogaster sieboldii	Galba truncatula
		Laccotrephes japonensis	Anodonta woodiana pacifica
		Ranotra chinensis	Anodonta woodiana elliptica
		Sphaerodema rusticca	Anodonta sp.
		Hydrophilus sp.	Corbicula largillierti
		psephenus sp.	Corbicula nitens
		Helodes sp.
		Procladius sp.
		Endochironomus sp.
		Cryptochironomus sp.
South Lake	Limnodrilus hoffmeisteri	Tanypus punctipennis			30.49	114.36	20	9	11
	Tubifex Tubifex	Propsilocerus akamusi
	Limnodrilus sp.	Propsilocerus taihuensis
	Branchiura sowerbyi	Chironomus circumdatus
	Procladius choreus	Chironomus plumosus
	Aulodrilus limnobius	Chironomus reductus
	Aulodrilus pluriseta	Procladius bellus
	Rhyacodrilus sinicus	Procladius choreus
	Bothrioneurum vejdovskyanum	Tanytarsus sp.
		Ceratopogonidae sp.
		Agabus sp.
Nanming river	Tubifex sinicus		Cipangopaludina cathayensis				12	3		9
	Limnodrilus hoffmeisteri		Bellamya quadrata
	Lumbriculus variegatum		Gyraulus alubs
			Hippeutis umbilicalis
			Physa fontinalis
			Radix swinhoei
			Cochlicopa sp.
			Corbicula nitens
			Pisidium subtruncatum
Three gorges	Nais inflata	ClinoTanypus sp.	Limnoperna lacustris		30.81	111.02	24	13	10	1
	Paranais frici	Procladius sp.
	Stephensoniana trivandrana	Tanytarsus sp.
	Naididae sp.	Polypedilum scalaenum
	Limnodrilus hoffmeisteri	Dicrotendipes sp.
	Aulodrilus pluriseta	Chironomus plumosus
	Aulodrilus pigueti	Chironominae sp.
	Aulodrilus sp.	Chironominae sp.
	Bothrioneurum vejdovskyanum	Orthocladiinae sp.
	Teneridrilus mastix	Chironomidae sp.
	Branchiura sowerbyi
	Tubificidae sp.
	Tubificidae sp.
Jiangsu River	Tubifex sinicus	Chironomus sp.	Bellamya aeruginosa				20	6	2	12
	Limnodrilus hoffmeisteri	Diptera sp.	Bellamya aeruginosa
	Branchiura sowerbyi		Bellamya quadrata
	Aulophorus tonkinensis		Bellamya sp.
	Aulophorus heptabranchiata		Radix plicatula
	Hirudinea sp.		Anodonta woodiana woodiana
			Semisulcospira cancellata
			Gyraulus compressus
			Corbicula fluminea
			Unio douglasiae
			Anodonta fluminea
			Lamprotula rochechouarti
Yapan river	Nematoda sp.	Potamocypris sp.	Radix swinhoei				36	4	32
	Nais variabilis	Ecdyrus sp.	Radix plicatula
	Stylaria sp.	Ephemerella sp.
	Procladius choreus	Cloeom sp.
		Siphlonurus sp.
		Potamanthus sp.
		Caenis sp.
		Ephemera sp.
		perla sp.
		Perlodes sp.
		Nemoura sp.
		Ilybius sp.
		Hydaticus sp.
		Hydrophilus sp.
		Helodes sp.
		Neureclipsis sp.
		Rhyacophila sp.
		Hydropsyche sp.
		Leptocerus sp.
		Molanna sp.
		Phryganea sp.
		Notonecta sp.
		Anisopos sp.
		Corixa substriata
		Tabanus sp.
		Tiplua sp.
		Simulium sp.
		Procladius sp.
		Pelopia sp.
		Tendipes sp.
		Psychoda sp.
		Plumatellida sp.
Yue Lake	Nais sp.	Tanypus sp.			30.56	114.26	13	8	5
	Dero sp.	Procladius sp.
	Procladius choreus	Glyptotendipes sp.
	Limnodrilus hoffmeisteri	Propsilocerus akamusi
	Procladius choreus	Chironomus sp.
	Aulodrilus pluriseta
	Branchiura sowerbyi
	Glossiphonidae sp.
Yangtze River	Nereis japonica	Anisozyopiera sp.	Cipangopaludina chinensis				38	12	10	16
	Nephthys sp.	Haliplus sp.	Bellamya purificata
	Branchiura sowerbyi	Kirkaldyia deyrollei	Margarya melanioides
	Monopylephorus limosus	Sphaerodema sp.	Oncomelania hupensis
	Aulodrilus prothecatus	Velia sp.	Oncomelania sp.
	Tubifex sinicus	Dylisus sp.	Anodonta woodiana woodiana
	Limnodrilus udekemianus	Pelopia sp.	Stenothyra glabra
	Limnodrilus claparedianus	Chaoborus sp.	Semisulcospira cancellata
	Lumbriculus variegatum	Procladius sp.	Radix swinhoei
	Chaetogaster diaphanus	Tendipedidae sp.	Limnoperna lacustris
	Nais pardalis		Gyraulus compressus
	Slavina appendiculata		Unio douglasiae
			Novaculina chinensis
			Corbicula fluminea
			Sphaerium lacustre
			Pisidium subtruncatum

## Sheet: 2007
Site	Oligochaeta	Insecta	Mollusca		N	E	Richness	Oligochaeta	Insecta	Mollusca
Upstream of Huangpu River	Limnodrilus hoffmeisteri		Cipangopaludina chinensis				11	3		8
	Tubifex sinicus	Chironomus sp.	Bellamya aeruginosa
	Tylorrhynchus heterochaetus		Bellamya aeruginosa
			Assiminea lutea
			Semisulcospira cancellata
			Corbicula fluminea
			Vignadula atrata
			Novaculina chinensis
Junshan Lake	Stylaria fossularis	Pentaneura sp.	Limnoperna lacustris		28.59	116.32	36	7	7	22
	Branchiura sowerbyi	Chironomus plumosus	Corbicula fluminea
	Limnodrilus hoffmeisteri	Chironomus sp.	Unio douglasiae
	Tubifex sinicus	Chironomus sp.	Lanceolaria eucylindrica
	Monopylephorus limosus	Chaoborus sp.	Lanceolaria grayana
	Tubificidae sp.	Epherrera sp.	Lanceolaria gladiola
	Tubificidae sp.	Trichoptera sp.	Lamprotula caveata
			Lamprotula leai
			Cuneopsis rufescens
			Acuticosta ovata
			Bellamya aeruginosa
			Bellamya purificata
			Bellamya quadrata
			Bellamya sp.
			Parafossarulus sinensis
			Parafossarulus eximius
			Rivularia auriculata
			Semisulcospira cancellata
			Physa acuta
			Radix swinhoei
			Pila polita
			Gyraulus compressus
Li River	Glossiphonia complanata		Radix ovata				40	2	27	11
	Trachelobdella sinensis	Aeschna sp.	Radix lagotis
		Anotogaster sieboldii	Semisulcospira cancellata
		Epitheca marginata	Semisulcospira amurensis
		Anax sp.	Physa fontinalis
		Ischnura asiatica	Lymnaea stagnalis
		Agrion atratum	Galba sp.
		Caenagrion sp.	Valvata piscinalis
		Lestes sp.	Anodonta sp.
		Dytiscidae sp.	Corbicula sp.
		Laccotrephes japonensis	Corbicula fluminea
		Naucoridae sp.
		Diaspididae sp.
		Hydrcarina sp.
		Gyrinus sp.
		Neureclipsis sp.
		Hydroptilidae sp.
		Hydropschidae sp.
		Limnophilus sp.
		Setodes sp.
		Molanna sp.
		Ceratopogonidae sp.
		Simulium sp.
		Procladiu sp.
		Symbiocladius sp.
		Pelopia sp.
		Chironomus plumosus
		Ghironamus sp.
Lianhua Lake	Branchiura sowerbyi	Tendipes plumosus			30.56	114.28	11	6	5
	Rhyacodrilus sinicus	Tanypus sp.
	Limnodrilus hoffmeisteri	Aulophorus tonkinensis
	Limnodrilus gandisetosis	Chironomus sp.
	Procladius choreus	Palpomyia sp.
	Nematoda sp.
Xiangxi River	Pristina sp.	Procladius sp.					21	11	10
	Paranais frici	Tanytarsus sp.
	Stephensoniana trivandrana	Harnischia sp.
	Limnodrilus hoffmeisteri	Antillocladius sp.
	Aulodrilus pigueti	Microchironomus sp.
	Aulodrilus limnobius	Cryptotendipes sp.
	Aulodrilus pluriseta	Polypedilum halterale
	Aulodrilus.sp.	P.scalaenum
	Teneridrilus mastix	Stictochironomus sp.
	Branchiura sowerbyi	Orthocladiinae sp.
	Tubificidae sp.
Dian lake	Branchiura sowerbyi	Tendipes plumosus	Margarya melanioides		24.86	102.71	11	6	4	1
	Limnodrilus claparedianus	Chironomus attenuatus
	Limnodrilus hoffmeisteri	Tanypus chinensis
	Limnodrilus udekemianus	Procladius choreus
	Lumbriculus variegatum
	Tubifex sinicus
Huma River		Pelopia sp.	Alocinma sp.				26		16	10
		Polypedilum sp.	Tricula sp.
		Tangtarsus sp.	Radix penger
		Ecdyrus sp.	Valvata piscinalis
		Ephemerella sp.	Segmentina nitidella Vonmart
		Potamanthus sp.	Segmentina hemisphaerula
		Siphlonunus sp.	Semisulcospira amurensis
		Chloraperla sp.	Semisulcospira cancellata
		Neoperca sp.	Cristaria plicata
		Tipulidae sp.	Anodonta woodiana
		Dybiscas manginalis sp.
		Haliplidae sp.
		Hydropsyche sp.
		Neureclipsis sp.
		Parastenopsydi sp.
		Coenagrion sp.
Juma River	Limnodrilus hoffmeisteri	Chironomus plumosus	Stenothyra glabra				27	6	7	14
	Monopylephorus limosus	Chaoborus sp.	Cipangopaludina cathayensis
	Limnodrilus claparedianus	Tiplua sp.	Radix auricularia
	Whitmania pigra		Tricula gregoriana
	Herpobodella octoaclata	Ephemera sp.	Gyraulus convexiusculus
	Barbronia weberi	Tabanidae tabanus	Hippeutis umbilicalis
		Leptoceridae setodes	Bellamya purificata
		Sympetrum infuscotum	Bellamya aeruginosa
			Sphaerium lacustre
			Corbicula largillierti
			Corbicula nitens
			Corbicula fluminea
			Anodonta woodiana
			Semisulcospira cancellata
Juma River	Limnodrilus sp.	Chironomidae sp.	Corbicula sp.				43	4	33	6
	Branchiura sp.	Tipulidae sp.	Anodonta sp.
	Ilyodrilus sp.	Ceratopogonidae sp.	Radix sp.
	Hirudinea sp.	Simuliidae sp.	Planorbidae sp.
		Tabanidae sp.	Semisulcospira sp.
		Diptera sp.	Hydrobiidae sp.
		Hydropsychidae sp.
		Polycentropodidae sp.
		Psychomyiidae sp.
		Hydroptilidae sp.
		Stenopsychidae sp.
		Arctopsychidae sp.
		Leptoceridae sp.
		Gomphidae sp.
		Coenagrionidae sp.
		Platycnemididae
		Ephemeridae sp.
		Caenidae sp.
		Baetidae sp.
		Heptageniidae sp.
		Leptophlebiidae sp.
		Ephemerellidae sp.
		Siphlonuridae sp.
		Ephemeroptera sp.
		Plecoptera sp.
		Hemiptera sp.
		Psephenidae sp.
		Dytiscidae sp.
		Elmidae sp.
		Hydrophilidae sp.
		Corydalidae sp.
		Acariformes sp.
		Turbellaria sp.
Shenzhen River	Potamilla acuminata	Culex fatigans	Sermyla riqueti				12	3	2	7
	Limnodrilus claparedianus	Cryptochironomus sp.	Melanoides tuberculata
	Limnodrilus hoffmeisteri		Stenothyra devalis
			Gyraulus compressus
			Assiminea sp.
			Cipangopaludina aubryana
			Corbicula largillierti
Downstream of Songhua River	Glossiphonia sp.	Polycentropodidae sp.	Semisulcospira amurensis				37	4	21	12
	Hirudo sp.	Hydropsyche sp.	Viviparus chui
	Whitmania sp.	Neureclipsis sp.	Margaritana margaritifera
	Naididae sp.	Ecdyrus sp.	Sphaerium sp.
		perla sp.	Pisidium sp.
		Procladius sp.	Stenothyra sp.
		Siphlonurus sp.	Semisulcospira cancellata
		Oligoneuriellidae sp.	Hippeutis sp.
		Gomphus sp.	Gyraulus sp.
		Ecdyrus sp.	Radix sp.
		ClinoTanypus sp.	Unio douglasiae
		Sieboldius sp.	Galba sp.
		Sphemera sp.
		Oligoneuriella rhenana
		Leptophlebia sp.
		Pelopia sp.
		Epitheca marginata
		Simulium sp.
		Ephemerella sp.
		Potamanthus sp.
		Tendipedidae sp.
Suzhou River	Limnodrilus hoffmeisteri	Chironomus sp.	Bellamya aeruginosa				20	6	1	13
	Tubifex sinicus		Bellamya aeruginosa
	Branchiura sowerbyi		Bellamya quadrata
	Aulophorus tonkinensis		Bellamya sp.
	Aulophorus heptabranchiata		Assiminea lutea
	Hirudinea sp.		Radix plicatula
			Anodonta woodiana woodiana
			Semisulcospira cancellata
			Planorbidae sp.
			Corbicula fluminea
			Unio douglasiae
			Anodonta sp.
			Lamprotula sp.

## Sheet: 2008
Site	Oligochaeta	Insecta	Mollusca		N	E	Richness	Oligochaeta	Insecta	Mollusca
Fuxian Lake			Bellamya quadrata		24.54	102.91	10			10
			Bellamya purificata
			Radix swinhoei
			Semisulcospira cancellata
			Alocinma longicornis
			Assiminea sp.
			Gyraulus convexiusculus
			Cipangopaludina cathayensis
			Lamellibranchia sp.
			Corbicula fluminea
Fuxian Lake	Branchiura sowerbyi	Procladius choreus	Corbicula fluminea		24.54	102.91	27	12	6	9
	Limnodrilus hoffmeisteri	Chironomus plumosus	Bellamya quadrata
	Limnodrilus gandisetosis	Cryptochironomus sp.	Bellamya purificata
	Limnodrilus sp.	Cryptochironomus digitatus	Radix swinhoei
	Potamothrix sp.	Polypedilum sp.	Semisulcospira cancellata
	Potamothrix sp.	Micropsectra sp.	Alocinma longicornis
	Procladius choreus		Assiminea sp.
	Aulodrilus pigueti		Gyraulus convexiusculus
	Aulodrilus japonicus		Cipangopaludina cathayensis
	Aulodrilus pluriseta
	Aulodrilus limnobius
	Spirosperma sp.
Hongjiannaoer		Chironomidae sp.			39.01	109.9	7		7
		Ischnura sp.
		Corixa sp.
		Ephydridae sp.
		Aeschnidae sp.
		Mochlongy sp.
		Chaoborus sp.
Nanyi Lake	Branchiura sowerbyi	Pelopia sp.	Bellamya purificata		31.14	119.01	36	6	3	27
	Tubifex sp.	Prodadius sp.	Bellamya quadrata
	Hirudo nipponia	Caridina nilotica gracilipes	Bellamya aeruginosa
	Limnodrilus hoffmeisteri		Bellamya lapidea
	Neanthes japonica		Parafossarulus sinensis
	Tylorrhynchus heterochaetus		Parafossarulus eximius
			Anodonta woodiana woodiana
			Lymnaea stagnalis
			Alocinma longicornis
			Semisulcospira cancellata
			Radix auricularia
			Radix swinhoei
			Hippeutis cantori
			Hippeutis umbilicalis
			Segmentina hemisphaerula
			Limnoperna lacustris
			Margaritana dahurica
			Parreysia aurora
			Lamprotula caveata
			Lamprotula leai
			L.cornum-lunae
			Acuticosta trisulcata
			Chistodesmus lampreyanus
			Unio douglasiae
			Anodonta woodiana
			Anodonta woodiana elliptica
			Corbicula fluminea
Tanqigou River	Nais variabilis	Epeorus sinensis	Anodonta fluminea		30.46	111.2	75	4	67	4
	Limnodrilus hoffmeisteri	Uracanthella rufa	Tricula sp.
	Branchiura sowerbyi	Leptophlebia sp.	Hippeutis cantori
	Glossiphonidae sp.	Cloeon dipterum	Corbicula nitens
		Ephemerella sp.
		Potamanthus sp.
		Siphlonurus sp.
		Ephemera sp.
		Baetidae sp.
		Neureclipsis sp.
		Hydropsyche sp.
		Hydropsyche sp.
		Atopsyche sp.
		perla sp.
		Nemoura sp.
		ClinoTanypus sp.
		Procladius sp.
		Cricotopus trifasciatus
		Stempellina sp.
		Glyptotendipes lobiferus
		Zavrelimyia sp.
		Glyptotendipes sp.
		Tendipes plumosus
		Polypedilum scalaenum
		Rheotanytarsus sp.
		Hydrobaenus sp.
		Stictochironomus sp.
		Micropsetra logana
		Microtendipes sp.
		Tanvtarus sp.
		Enolochironomus nigricans
		Coleoptera sp.
		Mesopsectrocladius sp.
		Acricotopus sp.
		Oliveridia sp.
		Paradadius sp.
		paratanytarsus sp.
		Thienemannimyia sp.
		Macropelopia sp.
		Eukiefferiella sp.
		Orthocladius sp.
		Paralimnophyes sp.
		Psectrocladius sp.
		Stempellinella sp.
		Tangtarsus sp.
		Chironominae sp.
		Paratrissocladius sp.
		Chernovskiia sp.
		Cyphomella sp.
		Xylotopus sp.
		Sordidellus sp.
		Odontomesa sp.
		Pseudorthocladius sp.
		Simulium sp.
		Palpomyia sp.
		Tiplua sp.
		Stratiomyia sp.
		Aeschnidae sp.
		Libellulidae sp.
		Ischnura asiatica
		Lestes sp.
		Epitheca marginata
		Naucoris exclamationis
		Gyrinus sp.
		Helodes sp.
		Dytiscidae sp.
		Podura aquaticus
Tuanbo Reservoir	Monopylephorus limosus	Propsilocerus akamusi	Radix swinhoei		38.9	117.11	15	4	5	6
	Limnodrilus hoffmeisteri	Tanytarsus formosanus	Radix auricularia
	Tubifex sp.	Chironomus sinicus	Parafossarulus striatulus
	Nematoda sp.	Hydrobaenus kondoi	Gyraulus convexiusculus
		Glyptotendipes tokunagai	Hippeutis umbilicalis
			Stenothyra glabra
Wuliangsu Lake	Limnodrilus hoffmeisteri	Cryptochironomus sp.	Radix sp.		41	108.9	11	1	8	2
		paratanytarsus sp.	Gyraulus sp.
		Chironomus plumosus
		Tendipes sp.
		Chironomus reductus
		Polypedilum scalaenum
		Procladius choreus
		Glyptotendipes sp.
Xitiao River	Tubificidae sp.	Choroterpes sp.	Semisulcospira libertina				53	3	46	4
	Helobdella sp.	Baetidae sp.	Corbicula fluminea
	Branchiura sowerbyi	Stenelmis sp.	Radix swinhoei
		Choroterpes sp.	Gyraulus albus
		Simuliidae sp.
		Antocha sp.
		Caenis sinensis
		Ceratopsyche sp.
		Cheumatopsyche sp.
		Hexatoma sp.
		Cheumatopsyche sp.
		Ephemera wuchowensis
		Cinygmina rubromaculata
		Cheumatopsyche sp.
		Serratella sp.
		Psephenoides sp.
		Hexatoma sp.
		Cinygmina obliquistrita
		Uracanthella rufa
		Uracanthella rufa
		Turbellaria sp.
		Ceratopsyche sp.
		Cinygmina sp.
		Ceratopogonidae sp.
		Cincticostella sp.
		Protohermes sp.
		Goera sp.
		Setodes sp.
		Caenis rivulorum
		Cincticostella sp.
		Rhyacophila sp.
		Isonychia sp.
		Gomphidae sp.
		Nomuraelmis sp.
		Iron sp.
		Habrophlebiodes sp.
		Stenopsyche sp.
		Serratella sp.
		Caenis longispina
		Ephemera serica
		psephenus sp.
		Gonielou sp.
		Tabanidae sp.
		Ephemera shengmi
		Serratella sp.
		Parachauliodes sp.
Xiangxi River	Turbellaria dugesia sp.	Baetis sp.					5	1	4
		Orthocladius sp.
		Plecoptera nemoura spp.
		Ceratopsyche sp.
Yangtze River	Chaetogaster limnaei	Chironomus sp.	Alocinma longicornis				41	14	18	9
	Nais inflata	Antillocladius sp.	Parafossarulus striatulus
	Pristina synclites	ClinoTanypus sp.	Parafossarulus eximius
	Pristina acuminate	Cryptochironomus sp.	Bellamya sp.
	Aulodrilus pigueti	Einfeldia sp.	Semisulcospira cancellata
	Aulodrilus pluriseta	Endochironomus sp.	Radix plicatula
	Limnodrilus claparedianus	Larterborniella sp.	Limnoperna lacustris
	Limnodrilus hoffmeisteri	Microchironomus sp.	Acuticosta ovata
	Procladius choreus	Micropsectra sp.	Corbicula fluminea
	Limnodrilus sp.	Parachironomus sp.
	Rhyacodrilus sinicus	Paracladius sp.
	Branchiura sowerbyi	Parakiefferiella sp.
	Nematoda sp.	Paratendipes sp.
	Helobdella sp.	Polypedilum sp.
		Procladius sp.
		Tanypus sp.
		Xenochironomus sp.
		Ceratopogonidae sp.

## Sheet: 2009
Site	Oligochaeta	Insecta	Mollusca		N	E	Richness	Oligochaeta	Insecta	Mollusca
Anbang River	Glossiphonia sp.	Tendipedidae sp.	Radix ovata		46.98	131.35	16	1	12	3
		Ceyptochironomus sp.	Radix lagotis
		Glyptotendipes sp.	Gyraulus barrckporensis
		Tanytarsini sp.
		Procladius sp.
		Polypedilum sp.
		Chaetocladius sp.
		Cricotopus sp.
		Chaoborus sp.
		Heptageniidae sp.
		Ecdyrus sp.
		Agabus sp.
Dagujia River	Glossiphonia lata		Gyraulus albus				22	6	11	5
	Barbronia weberi	Agrion atralum	Cipangopaludina chinensis
	Erpobdella octoculata	Laccotrephes grossus	Corbicula fluminea
	Limnodrilus hoffmeisteri	Ephemera sp.	Radix swinhoei
	Bothrioneurum vejdovskyanum	Rhagionidae sp	Bellamya purificata
	Branchiura sowerbyi	Sergentia sp.
		Tendipes plumosus
		Polypedilum sp.
		Libellula sp.
		Epiococladius sp.
		Einfeldia sp.
		Diamesa.prolonguta
Hujia River		Electrogena sp.					8		8
		Caenis sp.
		CHoroterpes sp.
		IndoBaetis sp.
		Hydropsyche sp.
		Neureclipsis sp.
		Conchapelopia sp.
		E.potthasti
Jinsha River	Tubifex sp.	Perlidae sp.	Bellamya sp.				23	3	13	7
	Limnodrilus hoffmeisteri	Nemoura sp.	Semisulcospira libertina
	Hirudinea sp.	Hydropsychidae sp.	Tricula humida
		Leptoceridae sp.	Hippeutis cantori
		Tendipes sp.	Limnoperna lacustris
		Prosopistoma sinense	Sphaerium lacustre
		Ecdyrus sp.	Corbicula sp.
		Ephemera sp.
		Zygoptera sp.
		Macromia clio
		Anax sp.
		Sisyra sp.
		Hydrophilus acuminatus
Jingpo Lake	Oligochaeta sp.	Insecta sp.	Gastropoda sp.		44.04	128.97	59	23	25	11
	Tubificidae sp.	Trichoptera sp.	Lymnaeidae sp.
	Tubificidae sp.	Leptoceridae sp.	Lymnaea sp.
	Limnodrilus sp.	Ceraclea sp.	Lymnaea sragnalis
	Limnodrilus hoffmeisteri	Ceraclea sp.	Viviparidae sp.
	Limnodrilus helveticus	Ephemeroptera sp.	Cipangopaludina sp.
	Limnodrilus udekemianus	Ephmera sachalinens	Cipangopaludina cathayensis
	Tubifex sp.	Ephemera sp.	Lamellibranchia sp.
	Procladius choreus	Odonata sp.	Unionidae sp.
	Spirosperma sp.	Gomphidae sp.	Cristaria sp.
	Spirosperma nikolskyi	Gomphus sp.	Cristaria plicata
	Aulodrilus sp.	Gomphus sp.
	Aulodrilus limnobius	Diptera sp.
	Branchiura sp.	Chironomidae sp.
	Branchiura sowerbyi	Chaoborus sp.
	Naididae sp.	Chironomus sp.
	Chaetogaster sp.	Chironomus sp.
	Chaetogaster diaphanus	Procladius sp.
	Chaetogaster diaphanus	Macropelopia sp.
	Dero sp.	ClinoTanypus sp.
	Dero digitata	ClinoTanypus sp.
	Stylaria sp.	ClinoTanypus sp.
	Stylaria fossularis	Pelopia sp.
		Pelopia sp.
		Polypedilum sp.
Li River	Branchiura sowerbyi	Caenis sinensis	Corbicula fluminea				145	4	127	14
	Limnodrilus hoffmeisteri	Habrophlebiodes sp.	Physa sp.
	Blanchard sp.	Habrophlebiodes gilliesi	Radix swinhoei
	Tubellaria sp.	Choroterpes facialis	Galba sp.
		Choroterpides magnifica	Bellamya purificata
		Epeorus sp.	Semisulcospira cancellata
		Epeorus sp.	Semisulcospira sp.
		Epeorus herklotis	Gyraulus sp.
		Paegniodes Cupulatus	Compressus sp.
		Cinygmina rubramaculata	Hippeutis sp.
		Nixe sp.	Hippeutis umbilicalis
		Heptagenia sp.	Ampullariidae sp.
		Serratella jianghongensis
		Torleya tumiforceps	Unio douglasiae
		Uracanthella rufa	Linmoperna lacustris
		Cincticostella boja
		Cincticostella levanidovae
		Cincticostella nigra
		Cincticostella gosei
		Drunella cryptameria
		Vietnamella dabieshaninsis
		Ephemera serica
		Ephemera rufa
		Ephemera wuchowensis
		Baetiella sp.
		Baetis sp.
		Baetis sp.
		Baetis sp.
		Siphlonurus sp.
		Isonychia kiangsinensis
		Potamanthus kwangsiensis
		Neoperla sp.
		Neoperlops sp.
		Caroperla sp.
		Togoperla sp.
		Paragnetina sp.
		Kiotina sp.
		Rhopalopsole sp.
		Kamimuria sp.
		Styloperla sp.
		Perlomyla sp.
		Nemoura sp.
		Protohermes sp.
		Amphinemura sp.
		Mesonemura sp.
		Microsema sp.
		Tindoes sp.
		Psychomyia sp.
		Orthocladiinae sp.
		Chironominae sp.
		Tanypodinae sp.
		Ceratopogonidae sp.
		Simuliidae sp.
		Stratiomyiidae sp.
		Tabanidae sp.
		Tipulidae sp.
		Antocha sp.
		Hexatoma sp.
		Hexatoma sp.
		Holorusia sp.
		Beaoura sp.
		Tipula sp.
		Nippotipula sp.
		Atherix sp.
		Atrichops sp.
		Mochlonyx sp.
		Pericoma sp.
		Hydropsychidae sp.
		Hydropsyche sp.
		Hydropsyche sp.
		Hydropsyche sp.
		Eratopsyche sp.
		Eratopsyche sp.
		Cheumatopsyche sp.
		Cheumatopsyche sp.
		Cheumatopsyche sp.
		Chimarra sp.
		Wormaldla sp.
		Mystacidae sp.
		Glossosoma sp.
		Hydrobiosidae sp.
		Rhyacophila sp.
		Stenopsyche sp.
		Econmidae sp.
		Plectrocnemia sp.
		Goerodes sp.
		Molannidae sp.
		Aphelochirus sp.
		Aphelochirus sp.
		Parapoynx diminutalis
		Petrophila conffusalis
		Neochaliodes sp.
		Protohermes sp.
		Protohermes sp.
		Neoneuromus sp.
		Gyretes sp.
		Helodidae sp.
		Enochrus sp.
		Helichus sp.
		Ptilodactylidae sp.
		Staphyunidae sp.
		Tenebriondidae sp.
		Elmidae sp.
		Necylloepus sp.
		Stenelmis sp.
		Macronychus sp.
		psephenus sp.
		Psephenoides sp.
		Eubrianax sp.
		Conielous sp.
		Macromiidae sp.
		Rhyothemis sp.
		Chlorogomphus sp.
		Aeshnidae sp.
		Somatichlora sp.
		Nihonogomphus sp.
		Sieboldius sp.
		Stylurus sp.
		Lamelligomphus sp.
		Leptogomphus sp.
		Nihonogomphus sp.
		Davidius sp.
		Matrona sp.
		Coenagrionidae sp.
		Amphipterygidae sp.
		Platystictidae sp.
		Euphaeidae sp.
Luan River	Nais brescheri	Coleoptera sp.	Radix swinhoei			34	3	2	29
	Limnodrilus hoffmeisteri	Atherix sp.	Convexiusculus
	Branchiura sowerbyi	Polypedilum scalaenum
		Rheotanytarsus sp.
		Eukiefferiella sp.
		Orthocladius sp.
		Cirotophs sp.
		Simulium sp.
		Tabanus sp.
		Conchapelopia sp.
		Reonyia sp.
		Antocha sp.
		Baetis sp.
		Baetiella sp.
		Serratella sp.
		Ephemera sp.
		Epeorus sp.
		Heptagenia sp.
		Micronecta quadriseta
		Sinogomphus sp.
		Nihonogomphus sp.
		Nemoura sp.
		Glossosoma sp.
		Goera sp.
		Ceratopsyche sp.
		Cheumatopsyche sp.
		Goerodes sp.
		Stactobiella sp.
Poyang Lake	Limnodrilus hoffmeisteri	Ephemera sp.	Bellamya aeruginosa		29.07	116.31	41	5	11	25
	Branchiura sowerbyi	Gomphus sp.	Bellamya purificata
	Tubifex sinicus	Chironomus sp.	Bellamya quadrata
	Glossiphonia complanata		Rivularia globosa
	Glossiphonia lata		Rivularia auriculata
			Semisulcospira cancellata
			Alocinma longicornis
			Anodonta woodiana woodiana
			Parafossarulus eximius
			Parafossarulus striatulus
			Parafossarulus sinensis
			Radix auricularia
			Radix plicatula
			Gyraulus convexiusculus
			Hippeutis cantori
			Limnoperna lacustris
			Unio douglasiae
			Acuticosta chinensis
			Arconaia lanceolata
			Arconaia mutica
			Lanceolaria grayana
			Lamprotula caveata
			Hyriopsis cumingii
			Anodonta arcaeformis
			Corbicula fluminea
Sandao River Reservoir	Limnodrilus udekemianus	Einfeldia sp.			31.75	111.75	17	6	11
	Procladius choreus	Microchironomus sp.
	Limnodrilus hoffmeisteri	Lipiniella sp.
	Aulodrilus pigueti	Rheotanytarsus sp.
	Aulodrilus pluriseta	Cryptochironomus sp.
	Branchiura sowerbyi	Chironomus sp.
		Glyptotendipes sp.
		Parachironomus sp.
		Polypedilum sp.
		Procladius sp.
		Tokunagayusurika sp.
Songhua River	Whitmania sp.	Chironomus pallidivittatus					48	6	33	9
	Glossiphonia sp.	Chironomus okinawanus	Unio douglasiae
	Procladius choreus	Chironomus sp.	Viviparus chui
	Limnodrilus hoffmeisteri	Chironomus sp.	Radix ovata
	Branchiura sowerbyi	Chironomus lugubris	Galba pervia
	Nais sp.	Chironomus riparius	Galba truncatula
		Chironomus salinarius	Polypylis nemisphaerula
		Chironomus circumdatus	Corbicula nitens
		Chironomus dorsalis	Sphaerium sp.
		Chironomus anthracinus	Hippeutis sp.
		Chironomus attenuatus
		Chironomus plumosus
		Cricotopus sylvestris
		Polypedilum cultellatum
		Polypedilum sp.
		Polypedilum surugense
		Polypedilum nuleculosum
		Polypedilum scalaenum
		Glyptotendipes tokunagai
		Glyptotendipes pallens
		Stictochironomus sticticus
		Stictochironomus maculipennis
		Acricotopus lucens
		Macroplopia nebulosa
		Procladius choreus
		Tanypus punctipennis
		Cryptochironomus defectus
		Glyptotendipes gripekoveni
		Procladius sp.
		Ephemera shengmi
		Ephemera sachalinensis
		Glutops sp.
		Prozzia sp.
Tang River Reservoir	Limnodrilus hoffmeisteri	Aulophorus tonkinensis	Radix auricularia		41.12	123.37	17	3	9	5
	Procladius choreus	Polypedilum scalaenum	Bellamya aeruginosa
	Branchiura sowerbyi	Einfeldia pagana	Lamellibranchia sp.
		Cryptochironomus sp.	Anodonta woodiana
		Chironomus plumosus	Unio douglasiae
		Procladius choreus
		Tanypus punctipennis
		Mierochironmus sp.
		Ceratopogonidae sp.
Tongjiang Lake	Polychaeta sp.	Caenidae sp.	Cipangopaludina chinensis				108	17	30	61
	Pristina acuminata Liang	Ecdyuridae sp.	Angulyagra polyzonata
	Allonais gwaliorensis	Ephemeridae sp.	Bellamya purificata
	Procladius choreus	Polycentropodidae sp.	Bellamya aeruginosa
	Limnodrilus hoffmeisteri	Hydropsychidae sp.	Rivularia auriculata
	Limnodrilus claparedianus	Gomphidae sp.	Rivularia bicarinata Kobelt
	Limnodrilus amblysetus	Dromogomphus sp.	Pila gigas Spix
	Limnodrilus sp.	Peltodytes sp.	Oncomelania hupensis
	Spirosperma nikolskyi	Dytiscidae sp.	Parafossarulus eximius
	Aulodrilus pluriseta	Latreille sp.	Parafossarulus striatulus
	Aulodrilus japonicus	Ceratopogonidae sp.	Parafossarulus sinensis
	Rhyacodrilus sinicus	Psychodidae sp.	Alocinma longicornis
	Branchiura sowerbyi	Stratiomyidae sp.	Stenothyra glabra
	Erpobdellidae sp.	Axarus sp.	Semisulcospira cancellata
	Glossiphoniidae sp.	Chironomus sp.	Semisulcospira amurensis
	Hirudo sp.	ClinoTanypus sp.	Semisulcospira gredleri
	Barbronia sp.	Cryptochironomus sp.	Semisulcospira peregrinorum
		DemiCryptochironomus sp.	Semisulcospira nodiperda
		Dicrotendipes sp.	Radix swinhoei
		Einfeldia sp.	Radix plicatula
		Gillotia sp.	Gyraulus convexiusculus
		Microchironomus sp.	Gyraulus compressus
		Nanocladius sp.	Hippeutis cantori
		Parachironomus sp.	Hippeutis umbilicalis
		Paracladopelma sp.	Limnoperna lacustris
		Polypedilum sp.	Unio douglasiae
		Procladius sp.	Acuticosta chinensis
		Stictochironomus sp.	Acuticosta ovata
		Tanypus sp.	Acuticosta aurora
		Xenochironomus sp.	Schistodesmus lampreyanus
			Schistodesmus spinosus
			Arconaia lanceolata
			Cuneopsis heudei
			Cuneopsis pisciculus
			Cuneopsis rufescens
			Cuneopsis capitata
			Hyriopsis cumingii
			Lanceolaria grayana
			Plychorhynchus pfisteri
			Solenaia oleivora
			Lamprotula caveata
			Lamprotula leai
			Lamprotula rochechouarti
			Lamprotula cornuumlunae
			Lamprotula polysticta
			Lamprotula fibrosa
			Lamprotula zonata
			Lamprotula tientsinensis
			Lamprotula tortuosa
			Anodonta woodiana woodiana
			Anodonta arcaeformis
			Anodonta lucida
			Anodonta woodiana pacifica
			Anodonta euscaphys
			Anodonta angula
			Anodonta arcaeformis
			Cristaria plicata
			Novaculina chinensis
			Corbicula fluminea
			Corbicula largillierti
			Sphaerium lacustre
Tongzhuang River	Procladius choreus	Polypedilum sp.	Limnoperna fortunei
	Limnodrilus sp.	Chironomus sp.	Radix sp.				12	2	7	3
		Xenochironomus sp.	Cipangopaludina sp.
		Orthocladius sp.
		Cricotopus sp.
		Paracladius sp.
		Procladiu sp.
Yangtze River	Hirudinidae sp.	Gomphidae sp.	Planorbidae sp.				67	7	45	15
	Tubificidae sp.	Cordulegasteridae sp.	Bithynia sp.
	Hirudinea sp.	Euphaeidae sp.	Physidae sp.
	Oligochaeta sp.	Baetidae sp.	Gastropoda sp.
	Semisulcospira cancellata	Siphlonuridae sp.	Lymnaeidae sp.
	Branchiura sp.	Ephemeridae sp.	Alocinma sp.
	Limnodrilus sp.	Chironomidae sp.	Gastropoda sp.
		Stratiomyiidae sp.	Limnoperna sp.
		Simuliidae sp.	Semisulcospira sp.
		Ceratopogonidae sp.	Unio sp.
		Tipulidae sp.	Parafossarulus sp.
		Hydropsychidae sp.	Oncomelania sp.
		Dryopidae sp.	Corbicula sp.
		Hydrophilidae sp.	Lamellibranchia sp.
		Haliplus sp.	Radix sp.
		Dytiscidae sp.
		Chrysomelidae sp.
		Hexatoma sp.
		Ephydridae sp.
		Heptageniidae sp.
		Polycentropodidae sp.
		Stenopsyche sp.
		Leptoceridae sp.
		Leptophlebiidae sp.
		Serratella sp.
		Hemiptera sp.
		Acariformes sp.
		Corydalidae sp.
		Psychomyiidae sp.
		Hydroptilidae sp.
		Athericidae sp.
		Diptera sp.
		Ephemerellidae sp.
		Plecoptera sp.
		Psephenoides sp.
		Drunella sp.
		Perlidae sp.
		Brachycentridae sp.
		Tipula sp.
		Ephemerella sp.
		Libellulidae sp.
		Rhyacophilidae sp.
		Phryganeidae sp.
		Turbellaria sp.
		Chironomus sp.

## Sheet: 2010
Site	Oligochaeta	Insecta	Mollusca		N	E	Richness	Oligochaeta	Insecta	Mollusca
Hailang River	Glossiphonia sp.	Pocladius choreus	Polypylis hemisphaerula				18	9	7	2
	Spirosperma sp.	Chironomus plumosus	Radix ovata
	Limnodrilus hoffmeisteri	Cryptochironomus defectus
	Limnodrilus helveticus	Polypedilum sordens
	Procladius choreus	Cricotopus vierriensis
	Nais sp.	Potamanthus huoshaninsis
	Stylaria lacustris	Baetis sp.
	Branchiura sowerbyi
	Lumbriculus variegatus
Hongshui River	Limnodrilus sp.	Ecdyrus sp.	Pomacea canaliculata Spix				34	3	16	15
	Branchiura sowerbyi	Cloeon dipterum	Cipangopaludina chinensis
	Helobdella stagnlis	Siphlonurus sp.	Radix swinhoei
		Agrion atratum	Radix auricularia
		Gomphus sp.	Parafossarulus sp.
		Epitheca marginata	Margarya yangtsunghaiensis
		Anax sp.	Galba pervia
		Laccobius sp.	Semisulcospira cancellata
		Aphelochirus sp.	Bellamya purificata
		Sigara substriata	Bellamya aeruginosa
		Hydropsyche sp.	Bellamya quadrata
		Neureclipsis sp.	Corbicula fluminea
		Procladius sp.	Corbicula nitens
		Endochironomus sp.	Limnoperna lacustris
		Tendipus sp.	Lanceolaria sp.
		Pelopia sp.
Laowo River	Euplanaria sp.	Ecdyrus sp.	Physa fontinalis				30	1	17	2
		Cloeon sp.	Corbicula fluminea
		Siphlonurus sp.
		Ephemera sp.
		Caenis sp.
		Ephemerella sp.
		Neureclipsis sp.
		Hydropsyche sp.
		Perla sp.
		Memoura sp.
		Chironomidae sp.
		Tiplua sp.
		Chaoborus sp.
		Tabanus sp.
		Gomphus sp.
		Pantalaflavescens sp.
		Aphelochirus sp.
Songhua River	Whitmania sp.	Chironomus pallidivittatus	Semisulcospira amurensis				59	7	39	13
	Glossiphonia sp.	Chironomus okinawanus	Unio douglasiae
	Procladius choreus	Chironomus sp.	Hyriopsis cumingii
	Limnodrilus hoffmeisteri	Chironomus sp.	Viviparus chui
	Branchiura sowerbyi	Chironomus lugubris	Radix ovata
	Slavina sp.	Chironomus riparius	Galba pervia
	Nais sp.	Chironomus plumosus	Galba truncatula
		Chironomus salinarius	Polypylis nemisphaerula
		Chironomus circumdatus	Radix swinhoei
		Chironomus dorsalis	Valvata sp.
		Chironomus anthracinus	Hippeutis sp.
		Chironomus attenuatus	Corbicula nitens
		Chironomus plumosus	Sphaerium sp.
		Cricotopus vierriensis
		Polypedilum cutellatum
		Polypedilum sp.
		Polypedilum surugense
		Polypedilum nuleculosum
		Polypedilum scalaenum
		Glyptotendipes tokunagai
		Glyptotendipes pallens
		Stictochironomus sticticus
		Stitochironomus maculipennis
		Acricotopus lucens
		Macropelopia nebulosa
		Procladius choreus
		Tanypus punctipennis
		Cryptochironomus defectus
		Glyptotendipes gripekoveni
		Procladiu sp.
		Cryptochinomus fulvus
		Cryptochironomus digitatus
		Cryptochironomus ussouriensis
		Lipiniella sekunada
		Cryptochinomus fulvus
		Ephemera shengmi
		Ephemera sachalinensis
		Glutops sp.
		Prozzia sp.
Tai Lake	Aulophorus heptabranchiata	Chironomus semireductus	Corbicula fluminea		30.51	116.2	38	14	12	12
	Dero digitata	Chironomus plumosus	Novaculina chinensis
	Nais variabilis	Clinotanypus sugiyamai	Sphaerium lacustre
	Branchiura sowerbyi	Cricotopus trifasciatus	Anodonta woodiana woodiana
	Limnodrilus hoffmeisteri	Cryptochironomus digitatus	Lamprotula leai
	Limnodrilus gandisetosis	Glyptotendipes lobiferus	Alocinma longicornis
	Limnodrilus sp.	Microchironomus sp.	Parafossarulus striatulus
	Rhyacodrilus sinicus	Polypedilum sp.	Stenothyra glabra
	Teneridrilus sp.	Proclakius choreus	Radix swinhoei
	Tubificidae sp.	Tanypus chinensis	Gyraulus convexiusculus
	Glossiphonia complanata	Tanytarsus sp.	Semisulcospira cancellata
	Nephtys oligobranchia	Caenagrion sp.	Bellamya aeruginosa
	Polychatea sp.
	Polychatea sp.
Wu River	Nematoda sp.	Doterocypris sp.	Bellamya limnophila				77	13	31	33
	Chaetogaster bengalensis	Ephemera sp.	Bellamya aeruginosa
	Branchiura sowerbyi	Ecdyrus sp.	Rivularia globosa
	Tubifex sinicus	Baetis sp.	Tricula humida
	Tubifex sp.	Cloeon dipterum	Tricula gredleri
	Monopylephorus limosus	Leptophlebia sp.	Parafossarulus striatulus
	Bothrioneurum vejdovskyanum	Caenis sp.	Anodonta woodiana woodiana
	Limnodrilus hoffmeisteri	Gomphus sp.	Bithynia misella
	Limnodrilus sp.	Macromia clio	Stenothyra glabra
	Lumbriculus variegatum	Nemoura sp.	Semisulcospira marica
	Glossiphonia complanata	Notonecta sp.	Assiminea lutea
	Helobdella stagnalis	Hydropsyche sp.	Physa fontinalis
	Barbronia weberi	Leptocerus sp.	Radix auricularia
		Hydroptila sp.	Radix plicatula
		Helichus sp.	Radix swinhoei
		Dryopidae sp.	Radix tagoiis
		Elminthidae sp.	Radix ovata
			Radix acuminata
		Culicidae sp.	Galba pervia
		Anopheles sp.	Galba truncatula
		Limnobia sp.	Galba modicella
		Dasyhelea sp.	Gyraulus compressus
		Tabanus sp.	Gyraulus albus
		Simulium sp.	Gyraulus convexiusculus
		Parocladius sp.	Hippeutis umbilicalis
		Micropsetra logana	Hippeutis cantori
		Pelopia sp.	Polypylis hemisphaerula
		Tanypus sp.	Limnoperna lacustris
		Cryptochironomus sp.	Mytilidae sp.
		Chironomus sp.	Corbicula nitens
		Cricotopus sp.	Corbicula fluminea
		Chaetocladius sp.	Corbicula tenusis
			Sphaerium lacustre
Wuhan East Lake	Branchiodrilus hortensis	Chironomus sp.	Bellamya aeruginosa
	Paranais frici	Chironomus plumosus	Bellamya purificata		30.56	114.41	45	13	22	10
	Dero digitata	Parachironomus sp.	Alocinma longicornis
	Pristina sp.	Procladius sp.	Parafossarulus striatulus
	Limnodrilus hoffmeisteri	P.choreus	Physa acuta
	Limnodrilus claparedianus	Tanypus sp.	Radix swinhoei
	Limnodrilus gandisetosis	T.chinensis	Hippeutis cantori
	Limnodrilus sp.	Cryptochironomus sp.	Anodonta woodiana woodiana
	Aulodrilus pluriseta	ClinoTanypus sp.	Unio douglasiae
	Aulodrilus sp.	Microchironomus sp.	Sphaerium lacustre
	Ilyodrilus sp.	Propsilocerus akamusi
	Branchiura sowerbyi	Einfeldia sp.
	Glossiphoniidae sp.	Polypedilum sp.
		Cricotopus sp.
		Tanytarsus sp.
		Glyptotendipes sp.
		Rheotanytarsus sp.
		CoeloTanypus sp.
		Monopelopia sp.
		Ceratopogonidae sp.
		Odonata sp.
		Lepidoptera sp.
Xiang hai Reservoir	Limnodrilus sp.	Culicidae sp.	Radix auricularia		25.83	99.01	14	1	9	4
		Chironomidae sp.	Viviparidae cathayensis
		Aeschnidae sp.	Anodonta globosula
		Cybister sp.	Cristaria plicata
		Eretes sp.
		Laccotrephes japonensis
		Ranatra chinensis
		Notonecta sp.
		Zygoptera sp.
Zhushan Lake	Limnodrilus hoffmeisteri	Pelopia sp.	Bellamya aeruginosa		31.46	120.06	7	2	2	3
	Branchiura sowerbyi	Procladius sp.	Unio douglasiae
			Anodonta woodiana elliptica
Baiyangdian Lake	Limnodrilus hoffmeisteri	Chironomus plumosus	Cipangopaludina chinensis
	Erpobdella octoculata	Donacia provosti	Cipangopaludina cathayensis		38.96	116	21	2	4	15
		Pantalaflavescens sp.	Bellamya purificata
		Zygoptera sp.	Bellamya limnophila
			Bellamya quadrata
			Radix swinhoei
			Anodonta woodiana woodiana
			Parafossarulus eximius
			Semisulcospira cancellata
			Ampullariagigas Spix
			Gyraulus convexiusculus
			Hippeutis cantori
			Lymnaea stagnalis
			Physa fontinalis
			Corbicula fluminea
Caizi Lake	Glossiphonia complanata	Procladius sp.	Bellamya quadrata		30.85	117.1	36	7	10	19
	Nephthys sp.	Clinotanyus sp.	Bellamya aeruginosa
	Hirudo sp.	Cryptochironomus digitatus	Bellamya purificata
	Tubifex sinicus	Polypedilum sp.	Cipangopaludina cathayensis
	Branchiura sowerbyi	Rheotantarsus sp.	Oncomelania hupensis
	Aulodrilus prothecatus	Tendipes sp.	Alocinma longicornis
	Limnodrilus hoffmeisteri	Chironomus attenuatus	Parafossarulus striatulus
		Trichocladius sp.	Parafossarulus eximius
		Glyptotendipes lobiferus	Radix swinhoei
		Micropsectra logana	Hippeutis umbilicalis
			Limnoperna lacustris
			Unio douglasiae
			Arconaia lanceolata
			Lanceolaria gladiola
			Lanceolaria grayana
			Schistodesmus lampreyanus
			Anodonta woodiana
			Anodonta globosula
			Corbicula fluminea

[truncated: 5 more sheets: 2011, 2012, 2013, 2014, 2015]
